# Supplementary material for: Attendance-Based Adherence and Outcomes of Obesity Management Program in Arab Adolescents
Source: Children (Basel). 2023 Aug 25;10(9):1449. doi: 10.3390/children10091449 (PMC10529466; doi:10.3390/children10091449)
Supplement: Supplementary file 1 [file children-10-01449-s001.zip]

Archive with 2 entries (2 files):
- children-2549860-supplementary.pdf
- children-2549860-supplementary-2.pdf
